# Supplementary material for: Age-dependent assessment of genes involved in cellular senescence, telomere and mitochondrial pathways in human lung tissue of smokers, COPD and IPF: Associations with SARS-CoV-2 COVID-19 ACE2-TMPRSS2-Furin-DPP4 axis
Source: Res Sq. 2020 Jun 15:rs.3.rs-35347. Preprint. [Version 1] doi: 10.21203/rs.3.rs-35347/v1 (PMC7336702; doi:10.21203/rs.3.rs-35347/v1)
Supplement: Supplement [file SuppTable1ProbeAnnotationsRahman1C6904.csv]

# UpdateEmbeddedAnnotations=true
ProbeID	Codeset.Name	Probe.Label	Analyte.Type	Is.Control	Control.Type	Related.Probes	Probe.Annotation	KEGG.Pathways	Cell.Type	Official.Gene.Name	Control.Conc
NM_002093.2:925	RAHMAN_1_C6904	GSK3B	mRNA	0			Disease;Cellular response to heat stress	hsa04012;hsa04062;hsa04110;hsa04151;hsa04310;hsa04390;hsa04510;hsa04550;hsa04660;hsa04662;hsa04722;hsa04910;hsa04919;hsa04931;hsa04932;hsa05160;hsa05162;hsa05164;hsa05166;hsa05169;hsa05200;hsa05210;hsa05213;hsa05215		GSK3B
NM_000660.3:1260	RAHMAN_1_C6904	TGFB1	mRNA	0			Metabolism of proteins;Hemostasis;Disease;Signaling by Interleukins	hsa04010;hsa04068;hsa04110;hsa04350;hsa04380;hsa04390;hsa04932;hsa04933;hsa05142;hsa05145;hsa05152;hsa05161;hsa05166;hsa05200;hsa05205;hsa05210;hsa05211;hsa05212;hsa05220;hsa05321		TGFB1
NM_000548.3:2380	RAHMAN_1_C6904	TSC2	mRNA	0			Disease;TP53 Regulates Metabolic Genes	hsa04072;hsa04115;hsa04150;hsa04151;hsa04152;hsa04211;hsa04910;hsa04919;hsa05231		TSC2
NM_133338.1:1912	RAHMAN_1_C6904	RAD17	mRNA	0			Homology Directed Repair;Cell Cycle Checkpoints;Regulation of TP53 Activity			RAD17
NM_000454.4:35	RAHMAN_1_C6904	Sod1	mRNA	0			Hemostasis;Signaling by Interleukins	hsa04213;hsa05014;hsa05016		SOD1
bindspike2.1:0	RAHMAN_1_C6904	bindspike2.1	mRNA	1	Binding
NM_021975.3:1990	RAHMAN_1_C6904	RELA	mRNA	0			Signaling by Interleukins;Innate Immune System;Signaling by Receptor Tyrosine Kinases;Disease	hsa04010;hsa04014;hsa04062;hsa04064;hsa04066;hsa04071;hsa04151;hsa04210;hsa04211;hsa04380;hsa04660;hsa04662;hsa04722;hsa04920;hsa04931;hsa04932;hsa04933;hsa05142;hsa05145;hsa05152;hsa05160;hsa05161;hsa05162;hsa05164;hsa05166;hsa05169;hsa05200;hsa05202;hsa05203;hsa05212;hsa05215;hsa05220;hsa05221;hsa05222;hsa05321		RELA
NM_000077.4:559	RAHMAN_1_C6904	CDKN2A	mRNA	0			Cell Cycle# Mitotic;Oncogene Induced Senescence	hsa04110;hsa04115;hsa05166;hsa05200;hsa05203;hsa05206;hsa05212;hsa05214;hsa05218;hsa05219;hsa05220;hsa05223		CDKN2A
NM_001469.3:670	RAHMAN_1_C6904	XRCC6	mRNA	0			Disease;Innate Immune System;Nonhomologous End-Joining (NHEJ)			XRCC6
ERCC_00034.1:195	RAHMAN_1_C6904	POS_F(0.125)	mRNA	1	Positive						0.125
NM_000391.3:746	RAHMAN_1_C6904	TPP1	mRNA	0			Metabolism of proteins			TPP1
NM_001010935.1:249	RAHMAN_1_C6904	RAP1A	mRNA	0			Metabolism;Signaling by Receptor Tyrosine Kinases;Hemostasis;Innate Immune System;Disease	hsa04010;hsa04014;hsa04015;hsa04062;hsa04510;hsa04722;hsa05211		RAP1A
NM_004985.3:327	RAHMAN_1_C6904	KRAS	mRNA	0			Hemostasis;Signaling by Receptor Tyrosine Kinases;Disease;Innate Immune System	hsa04010;hsa04012;hsa04014;hsa04015;hsa04062;hsa04068;hsa04071;hsa04072;hsa04151;hsa04211;hsa04213;hsa04550;hsa04650;hsa04660;hsa04662;hsa04722;hsa04910;hsa04914;hsa04919;hsa04921;hsa04933;hsa05160;hsa05161;hsa05166;hsa05200;hsa05203;hsa05205;hsa05206;hsa05210;hsa05211;hsa05212;hsa05213;hsa05214;hsa05215;hsa05218;hsa05219;hsa05220;hsa05221;hsa05223;hsa05230;hsa05231		KRAS
NM_003355.2:100	RAHMAN_1_C6904	UCP2	mRNA	0			Metabolism			UCP2
NM_005157.3:3200	RAHMAN_1_C6904	ABL1	mRNA	0			Hemostasis;Innate Immune System;Signaling by Rho GTPases;Homology Directed Repair;Cell Cycle# Mitotic	hsa04012;hsa04014;hsa04110;hsa04722;hsa05200;hsa05206;hsa05220		ABL1
NM_138769.1:2001	RAHMAN_1_C6904	RHOT2	mRNA	0			Signaling by Rho GTPases			RHOT2
NM_012238.4:840	RAHMAN_1_C6904	SIRT1	mRNA	0			Cellular response to heat stress	hsa04068;hsa04152;hsa04211;hsa04213;hsa04922;hsa05206		SIRT1
NM_000368.4:8067	RAHMAN_1_C6904	TSC1	mRNA	0			TP53 Regulates Metabolic Genes	hsa04072;hsa04150;hsa04151;hsa04152;hsa04211;hsa04910;hsa05231		TSC1
NM_004052.2:584	RAHMAN_1_C6904	BNIP3	mRNA	0				hsa04068		BNIP3
NM_005732.2:5397	RAHMAN_1_C6904	RAD50	mRNA	0			Homology Directed Repair;DNA Damage/Telomere Stress Induced Senescence;Nonhomologous End-Joining (NHEJ);Regulation of TP53 Activity;Cell Cycle Checkpoints			RAD50
NM_003109.1:5970	RAHMAN_1_C6904	SP1	mRNA	0			Metabolism;Oncogene Induced Senescence	hsa04350;hsa05016;hsa05202;hsa05231		SP1
NM_138578.1:1560	RAHMAN_1_C6904	BCL2L1	mRNA	0			Signaling by Interleukins;Apoptosis;Innate Immune System	hsa04014;hsa04064;hsa04151;hsa04210;hsa04630;hsa05014;hsa05145;hsa05166;hsa05200;hsa05202;hsa05212;hsa05220;hsa05222		BCL2L1
NM_001177663.1:4360	RAHMAN_1_C6904	RIF1	mRNA	0			Nonhomologous End-Joining (NHEJ)	hsa04550		RIF1
NM_002156.4:923	RAHMAN_1_C6904	Hspd1	mRNA	0			Metabolism of proteins	hsa05152		HSPD1
NM_001033566.1:1275	RAHMAN_1_C6904	RHOT1	mRNA	0			Metabolism of proteins;Signaling by Rho GTPases			RHOT1
NM_001099274.1:1194	RAHMAN_1_C6904	TINF2	mRNA	0			DNA Damage/Telomere Stress Induced Senescence;Telomere Maintenance			TINF2
ERCC_00092.1:540	RAHMAN_1_C6904	POS_D(2)	mRNA	1	Positive						2
ERCC_00126.1:220	RAHMAN_1_C6904	NEG_F(0)	mRNA	1	Negative						0
NM_002592.2:280	RAHMAN_1_C6904	PCNA	mRNA	0			Metabolism of proteins;Cell Cycle# Mitotic;Telomere Maintenance;Homology Directed Repair;TP53 Regulates Transcription of Cell Cycle Genes	hsa04110;hsa05161;hsa05166		PCNA
ERCC_00098.1:785	RAHMAN_1_C6904	NEG_E(0)	mRNA	1	Negative						0
NM_003218.3:1037	RAHMAN_1_C6904	TERF1	mRNA	0			DNA Damage/Telomere Stress Induced Senescence;Telomere Maintenance			TERF1
NM_000619.2:970	RAHMAN_1_C6904	IFNg	mRNA	0			Signaling by Interleukins	hsa04066;hsa04350;hsa04380;hsa04630;hsa04650;hsa04660;hsa05142;hsa05145;hsa05152;hsa05162;hsa05164;hsa05169;hsa05321		IFNG
NM_015675.2:365	RAHMAN_1_C6904	GADD45B	mRNA	0				hsa04010;hsa04064;hsa04068;hsa04110;hsa04115		GADD45B
NM_003977.2:344	RAHMAN_1_C6904	AIP	mRNA	0			Metabolism;Signaling by Interleukins			AIP
NM_005902.3:4220	RAHMAN_1_C6904	SMAD3	mRNA	0			Metabolism of proteins;Disease;Signaling by Interleukins	hsa04068;hsa04110;hsa04310;hsa04350;hsa04390;hsa04550;hsa04933;hsa05142;hsa05161;hsa05166;hsa05200;hsa05210;hsa05212;hsa05220;hsa05321		SMAD3
NM_032993.2:641	RAHMAN_1_C6904	GAR1	mRNA	0			Metabolism of RNA			GAR1
NM_003356.3:45	RAHMAN_1_C6904	UCP3	mRNA	0			Metabolism			UCP3
NM_004795.3:2010	RAHMAN_1_C6904	Klotho	mRNA	0			Disease;Signaling by Receptor Tyrosine Kinases	hsa01100;hsa04211		KL
NM_001014432.1:1275	RAHMAN_1_C6904	AKT1	mRNA	0			Metabolism;Apoptosis;Hemostasis;Signaling by Receptor Tyrosine Kinases;Metabolism of RNA;TP53 Regulates Metabolic Genes;Disease;Signaling by Interleukins;Regulation of TP53 Activity;Cell Cycle# Mitotic	hsa04010;hsa04012;hsa04014;hsa04015;hsa04062;hsa04066;hsa04068;hsa04071;hsa04072;hsa04150;hsa04151;hsa04152;hsa04210;hsa04211;hsa04213;hsa04380;hsa04510;hsa04550;hsa04630;hsa04660;hsa04662;hsa04722;hsa04910;hsa04914;hsa04919;hsa04920;hsa04922;hsa04931;hsa04932;hsa04933;hsa05142;hsa05145;hsa05152;hsa05160;hsa05161;hsa05162;hsa05164;hsa05166;hsa05169;hsa05200;hsa05205;hsa05210;hsa05211;hsa05212;hsa…		AKT1
NM_006476.4:192	RAHMAN_1_C6904	ATP5L	mRNA	0			Metabolism;Organelle biogenesis and maintenance	hsa01100		ATP5MG
purespike2.1:0	RAHMAN_1_C6904	purespike2.1	mRNA	1
NM_002015.3:1526	RAHMAN_1_C6904	FOXO1	mRNA	0			Signaling by Interleukins;Disease	hsa04068;hsa04152;hsa04211;hsa04213;hsa04910;hsa04919;hsa04922;hsa04931;hsa04933;hsa05200;hsa05202;hsa05215		FOXO1
NM_130837.1:1355	RAHMAN_1_C6904	OPA1	mRNA	0			Apoptosis			OPA1
NM_014765.2:2081	RAHMAN_1_C6904	TOMM20	mRNA	0			Metabolism of proteins			TOMM20
ERCC_00154.1:115	RAHMAN_1_C6904	NEG_H(0)	mRNA	1	Negative						0
NM_001005735.1:894	RAHMAN_1_C6904	CHEK2	mRNA	0			Cell Cycle Checkpoints;Regulation of TP53 Activity	hsa04110;hsa04115;hsa05166		CHEK2
bindspike1.1:0	RAHMAN_1_C6904	bindspike1.1	mRNA	1	Binding
NM_000295.4:760	RAHMAN_1_C6904	SERPIN1	mRNA	0			Metabolism of proteins;Hemostasis;Innate Immune System			SERPINA1
NM_000076.2:1605	RAHMAN_1_C6904	CDKN1C	mRNA	0			Cell Cycle# Mitotic	hsa04110		CDKN1C
NM_001002.3:250	RAHMAN_1_C6904	Rplp0	mRNA	1	Housekeeping					RPLP0
ERCC_00019.1:140	RAHMAN_1_C6904	NEG_C(0)	mRNA	1	Negative						0
NM_000321.1:2110	RAHMAN_1_C6904	RB1	mRNA	0			DNA Damage/Telomere Stress Induced Senescence;Cell Cycle# Mitotic;Oncogene Induced Senescence	hsa04110;hsa05161;hsa05166;hsa05169;hsa05200;hsa05203;hsa05212;hsa05214;hsa05215;hsa05218;hsa05219;hsa05220;hsa05222;hsa05223		RB1
NM_001141980.1:1960	RAHMAN_1_C6904	TP53BP1	mRNA	0			Metabolism of proteins;Nonhomologous End-Joining (NHEJ);Homology Directed Repair;Cell Cycle Checkpoints			TP53BP1
ERCC_00096.1:230	RAHMAN_1_C6904	NEG_A(0)	mRNA	1	Negative						0
NM_001184.2:565	RAHMAN_1_C6904	ATR	mRNA	0			Homology Directed Repair;Cell Cycle Checkpoints;Cellular response to heat stress;Regulation of TP53 Activity	hsa03460;hsa04110;hsa04115;hsa05166		ATR
NM_016068.2:155	RAHMAN_1_C6904	FIS1	mRNA	0						FIS1
NM_000657.2:5	RAHMAN_1_C6904	BCl2	mRNA	0			Signaling by Interleukins;Apoptosis;Innate Immune System	hsa04064;hsa04066;hsa04071;hsa04151;hsa04210;hsa04510;hsa04630;hsa04722;hsa04933;hsa05014;hsa05145;hsa05152;hsa05161;hsa05169;hsa05200;hsa05206;hsa05210;hsa05215;hsa05222		BCL2
NM_002105.2:1392	RAHMAN_1_C6904	H2AFX	mRNA	0			Metabolism of proteins;Telomere Maintenance;Cell Cycle# Mitotic;DNA Damage/Telomere Stress Induced Senescence;Signaling by Rho GTPases;Nonhomologous End-Joining (NHEJ);Homology Directed Repair;Cell Cycle Checkpoints			H2AFX
NM_007100.2:255	RAHMAN_1_C6904	ATP5I	mRNA	0			Metabolism;Organelle biogenesis and maintenance	hsa01100		ATP5ME
NM_033540.2:1780	RAHMAN_1_C6904	MFN1	mRNA	0			Hemostasis			MFN1
NA	ALL	Reserved	mRNA	1
NM_012237.3:610	RAHMAN_1_C6904	SIRT2	mRNA	0						SIRT2
NM_005312.2:1705	RAHMAN_1_C6904	RAPGEF1	mRNA	0			Signaling by Interleukins;Signaling by Receptor Tyrosine Kinases	hsa04015;hsa04510;hsa04722;hsa04910;hsa05211		RAPGEF1
NM_197966.1:2095	RAHMAN_1_C6904	BID	mRNA	0			Apoptosis	hsa04071;hsa04115;hsa04210;hsa04650;hsa04932;hsa05014;hsa05152;hsa05200		BID
NM_000389.2:1975	RAHMAN_1_C6904	CDKN1A	mRNA	0			Signaling by Interleukins;Cell Cycle# Mitotic;DNA Damage/Telomere Stress Induced Senescence;Disease;TP53 Regulates Transcription of Cell Cycle Genes;Cell Cycle Checkpoints	hsa04012;hsa04066;hsa04068;hsa04110;hsa04115;hsa04151;hsa04630;hsa04921;hsa05160;hsa05161;hsa05166;hsa05169;hsa05200;hsa05202;hsa05203;hsa05205;hsa05206;hsa05214;hsa05215;hsa05218;hsa05219;hsa05220		CDKN1A
NM_001114121.1:2225	RAHMAN_1_C6904	CHEK1	mRNA	0			Homology Directed Repair;Signaling by Receptor Tyrosine Kinases;Cell Cycle Checkpoints;Regulation of TP53 Activity	hsa04110;hsa04115;hsa05166;hsa05203		CHEK1
NM_000875.4:4580	RAHMAN_1_C6904	IGF1R	mRNA	0			Signaling by Receptor Tyrosine Kinases	hsa04014;hsa04015;hsa04066;hsa04068;hsa04151;hsa04152;hsa04211;hsa04213;hsa04510;hsa04550;hsa04914;hsa05200;hsa05202;hsa05205;hsa05214;hsa05215;hsa05218		IGF1R
NM_001618.3:3016	RAHMAN_1_C6904	PARP1	mRNA	0			Metabolism of proteins;Homology Directed Repair	hsa04064		PARP1
ERCC_00041.1:440	RAHMAN_1_C6904	NEG_B(0)	mRNA	1	Negative						0
NM_000546.2:1330	RAHMAN_1_C6904	Trp53	mRNA	0			Metabolism of proteins;Apoptosis;DNA Damage/Telomere Stress Induced Senescence;Oncogene Induced Senescence;Cell Cycle Checkpoints;TP53 Regulates Metabolic Genes;Signaling by Interleukins;TP53 Regulates Transcription of Cell Cycle Genes;Regulation of TP53 Activity;Cell Cycle# Mitotic;Hemostasis	hsa04010;hsa04071;hsa04110;hsa04115;hsa04151;hsa04210;hsa04211;hsa04310;hsa04722;hsa04919;hsa05014;hsa05016;hsa05160;hsa05161;hsa05162;hsa05166;hsa05169;hsa05200;hsa05202;hsa05203;hsa05205;hsa05206;hsa05210;hsa05212;hsa05213;hsa05214;hsa05215;hsa05218;hsa05219;hsa05220;hsa05222;hsa05223;hsa05230		TP53
NM_000051.3:393	RAHMAN_1_C6904	ATM	mRNA	0			Homology Directed Repair;DNA Damage/Telomere Stress Induced Senescence;Cellular response to heat stress;Cell Cycle Checkpoints;Nonhomologous End-Joining (NHEJ);Regulation of TP53 Activity	hsa04064;hsa04068;hsa04110;hsa04115;hsa04210;hsa05166;hsa05202;hsa05206		ATM
NM_016539.3:497	RAHMAN_1_C6904	SIRT6	mRNA	0			Homology Directed Repair	hsa05230		SIRT6
NM_198253.1:2570	RAHMAN_1_C6904	TERT	mRNA	0			Telomere Maintenance	hsa05166		TERT
purespike3.1:0	RAHMAN_1_C6904	purespike3.1	mRNA	1
NM_002165.2:345	RAHMAN_1_C6904	ID1	mRNA	0			Oncogene Induced Senescence	hsa04015;hsa04350;hsa04390;hsa04550		ID1
NM_014874.3:2010	RAHMAN_1_C6904	MFN2	mRNA	0			Hemostasis			MFN2
NM_021141.3:832	RAHMAN_1_C6904	XRCC5	mRNA	0			Disease;Innate Immune System;Nonhomologous End-Joining (NHEJ)			XRCC5
NM_006251.5:366	RAHMAN_1_C6904	AMPK	mRNA	0			Regulation of TP53 Activity;TP53 Regulates Metabolic Genes	hsa04068;hsa04150;hsa04151;hsa04152;hsa04211;hsa04213;hsa04910;hsa04920;hsa04921;hsa04922;hsa04931;hsa04932		PRKAA1
purespike1.1:0	RAHMAN_1_C6904	purespike1.1	mRNA	1
NM_005225.1:935	RAHMAN_1_C6904	E2F1	mRNA	0			Apoptosis;Cell Cycle# Mitotic;Oncogene Induced Senescence;TP53 Regulates Transcription of Cell Cycle Genes	hsa04110;hsa05161;hsa05166;hsa05200;hsa05206;hsa05212;hsa05214;hsa05215;hsa05218;hsa05219;hsa05220;hsa05222;hsa05223		E2F1
ERCC_00117.1:385	RAHMAN_1_C6904	POS_A(128)	mRNA	1	Positive						128
bindspike3.1:0	RAHMAN_1_C6904	bindspike3.1	mRNA	1	Binding
NM_021833.4:550	RAHMAN_1_C6904	UCP1	mRNA	0			Metabolism	hsa05016		UCP1
NM_002575.1:305	RAHMAN_1_C6904	SERPINB2	mRNA	0			Hemostasis;Signaling by Interleukins			SERPINB2
NM_000314.3:1675	RAHMAN_1_C6904	PTEN	mRNA	0			Metabolism of proteins;Metabolism;TP53 Regulates Metabolic Genes;Disease	hsa04068;hsa04071;hsa04115;hsa04150;hsa04151;hsa04510;hsa04931;hsa05161;hsa05200;hsa05206;hsa05213;hsa05214;hsa05215;hsa05218;hsa05222;hsa05230		PTEN
NM_001188.2:1540	RAHMAN_1_C6904	BAK1	mRNA	0			Apoptosis	hsa05203;hsa05206		BAK1
NM_004064.3:802	RAHMAN_1_C6904	CDKN1B	mRNA	0			DNA Damage/Telomere Stress Induced Senescence;Cell Cycle# Mitotic;Signaling by Rho GTPases;Disease;TP53 Regulates Transcription of Cell Cycle Genes;Cell Cycle Checkpoints	hsa04012;hsa04066;hsa04068;hsa04110;hsa04151;hsa04933;hsa05161;hsa05162;hsa05169;hsa05200;hsa05202;hsa05203;hsa05206;hsa05215;hsa05220;hsa05222		CDKN1B
NM_001924.2:865	RAHMAN_1_C6904	GADD45A	mRNA	0			TP53 Regulates Transcription of Cell Cycle Genes	hsa04010;hsa04068;hsa04110;hsa04115		GADD45A
NM_001165414.1:1690	RAHMAN_1_C6904	Ldha	mRNA	1	Housekeeping					LDHA
NM_005146.4:1056	RAHMAN_1_C6904	SART1	mRNA	0			Metabolism of RNA			SART1
NM_172389.1:1984	RAHMAN_1_C6904	NFATC1	mRNA	0			Innate Immune System	hsa04010;hsa04310;hsa04380;hsa04650;hsa04660;hsa04662;hsa04921;hsa04933;hsa05161;hsa05166;hsa05321		NFATC1
NM_001082486.1:1008	RAHMAN_1_C6904	ACD	mRNA	0			DNA Damage/Telomere Stress Induced Senescence;Telomere Maintenance			ACD
NM_004958.3:1865	RAHMAN_1_C6904	MTOR	mRNA	0			Disease;Cellular response to heat stress;Signaling by Receptor Tyrosine Kinases;TP53 Regulates Metabolic Genes;Regulation of TP53 Activity	hsa04012;hsa04066;hsa04072;hsa04150;hsa04151;hsa04152;hsa04211;hsa04213;hsa04630;hsa04910;hsa04919;hsa04920;hsa04931;hsa05200;hsa05205;hsa05206;hsa05214;hsa05215;hsa05221;hsa05230;hsa05231		MTOR
NM_173827.2:915	RAHMAN_1_C6904	COX18	mRNA	0			Metabolism;TP53 Regulates Metabolic Genes			COX18
NM_002946.3:505	RAHMAN_1_C6904	RPA2	mRNA	0			Homology Directed Repair;Telomere Maintenance;Cell Cycle Checkpoints;Cellular response to heat stress;Regulation of TP53 Activity;Cell Cycle# Mitotic	hsa03460		RPA2
NM_001303.3:735	RAHMAN_1_C6904	COX10	mRNA	0			Metabolism	hsa01100		COX10
NM_017884.4:160	RAHMAN_1_C6904	PINX1	mRNA	0						PINX1
NM_001697.2:580	RAHMAN_1_C6904	ATP5O	mRNA	0			Metabolism;Organelle biogenesis and maintenance	hsa01100;hsa05016		ATP5PO
NM_005236.2:1700	RAHMAN_1_C6904	ERCC4	mRNA	0			Homology Directed Repair	hsa03460		ERCC4
NM_001090.2:850	RAHMAN_1_C6904	Abcf1	mRNA	1	Housekeeping					ABCF1
NM_025235.3:1635	RAHMAN_1_C6904	TNKS2	mRNA	0			Metabolism of proteins;Disease			TNKS2
NM_001983.3:458	RAHMAN_1_C6904	ERCC1	mRNA	0			Homology Directed Repair	hsa03460		ERCC1
NM_012192.3:975	RAHMAN_1_C6904	TIMM10B	mRNA	0			Metabolism of proteins			TIMM10B
NM_000181.3:1899	RAHMAN_1_C6904	Gusb	mRNA	1	Housekeeping					GUSB
NM_003642.2:685	RAHMAN_1_C6904	HAT1	mRNA	0						HAT1
NM_019014.3:3320	RAHMAN_1_C6904	Polr1b	mRNA	1	Housekeeping					POLR1B
NM_001798.2:220	RAHMAN_1_C6904	CDK2	mRNA	0			Hemostasis;Cell Cycle# Mitotic;Cell Cycle Checkpoints;DNA Damage/Telomere Stress Induced Senescence;Homology Directed Repair;TP53 Regulates Transcription of Cell Cycle Genes;Regulation of TP53 Activity	hsa04068;hsa04110;hsa04115;hsa04151;hsa04914;hsa05161;hsa05162;hsa05169;hsa05200;hsa05203;hsa05215;hsa05222		CDK2
ERCC_00076.1:355	RAHMAN_1_C6904	NEG_D(0)	mRNA	1	Negative						0
NM_000575.3:1085	RAHMAN_1_C6904	IL1A	mRNA	0			Signaling by Interleukins	hsa04010;hsa04210;hsa04380;hsa04932;hsa04933;hsa05152;hsa05162;hsa05164;hsa05321		IL1A
NM_032797.4:365	RAHMAN_1_C6904	AIFM2	mRNA	0						AIFM2
NM_002467.3:1610	RAHMAN_1_C6904	MYC	mRNA	0			Metabolism of proteins;Cell Cycle# Mitotic;Disease;Signaling by Interleukins	hsa04010;hsa04012;hsa04110;hsa04151;hsa04310;hsa04350;hsa04390;hsa04550;hsa04630;hsa04919;hsa05161;hsa05166;hsa05169;hsa05200;hsa05202;hsa05205;hsa05206;hsa05210;hsa05213;hsa05219;hsa05220;hsa05221;hsa05222;hsa05230		MYC
NM_032444.2:3965	RAHMAN_1_C6904	SLX4	mRNA	0			Homology Directed Repair	hsa03460		SLX4
NM_005381.2:1492	RAHMAN_1_C6904	NCL	mRNA	0			Metabolism of RNA			NCL
ERCC_00002.1:850	RAHMAN_1_C6904	POS_C(8)	mRNA	1	Positive						8
NM_004182.3:454	RAHMAN_1_C6904	UXT	mRNA	0						UXT
NM_005652.2:2465	RAHMAN_1_C6904	TERF2	mRNA	0			DNA Damage/Telomere Stress Induced Senescence;Telomere Maintenance			TERF2
NM_004111.4:425	RAHMAN_1_C6904	FEN1	mRNA	0			Homology Directed Repair;Disease;Telomere Maintenance;Cell Cycle# Mitotic			FEN1
NM_012340.3:1815	RAHMAN_1_C6904	NFATC2	mRNA	0			Innate Immune System	hsa04310;hsa04380;hsa04650;hsa04660;hsa04662;hsa04921;hsa05161;hsa05166		NFATC2
NM_000618.3:491	RAHMAN_1_C6904	IGF1	mRNA	0			Metabolism of proteins;Hemostasis;Signaling by Receptor Tyrosine Kinases	hsa04014;hsa04015;hsa04066;hsa04068;hsa04115;hsa04150;hsa04151;hsa04152;hsa04211;hsa04213;hsa04510;hsa04550;hsa04914;hsa05200;hsa05202;hsa05205;hsa05214;hsa05215;hsa05218		IGF1
NM_013261.3:1505	RAHMAN_1_C6904	PGC1 alpha	mRNA	0			Metabolism;Organelle biogenesis and maintenance	hsa04152;hsa04211;hsa04910;hsa04920;hsa04922;hsa04931;hsa05016		PPARGC1A
NM_000714.4:636	RAHMAN_1_C6904	TSPO	mRNA	0			Metabolism	hsa05166		TSPO
NM_001040110.1:2910	RAHMAN_1_C6904	NRF1	mRNA	0			Metabolism;Organelle biogenesis and maintenance	hsa05016		NRF1
NM_001143836.2:1795	RAHMAN_1_C6904	NOX4	mRNA	0						NOX4
NM_013337.2:525	RAHMAN_1_C6904	TIMM22	mRNA	0			Metabolism of proteins			TIMM22
NM_002485.4:1060	RAHMAN_1_C6904	NBN	mRNA	0			Homology Directed Repair;DNA Damage/Telomere Stress Induced Senescence;Nonhomologous End-Joining (NHEJ);Regulation of TP53 Activity;Cell Cycle Checkpoints			NBN
NM_015450.2:1075	RAHMAN_1_C6904	POT1	mRNA	0			DNA Damage/Telomere Stress Induced Senescence;Telomere Maintenance			POT1
NM_000693.2:2280	RAHMAN_1_C6904	ALDH1A3	mRNA	0				hsa01100		ALDH1A3
ERCC_00112.1:695	RAHMAN_1_C6904	POS_B(32)	mRNA	1	Positive						32
ERCC_00144.1:15	RAHMAN_1_C6904	NEG_G(0)	mRNA	1	Negative						0
NM_005030.3:535	RAHMAN_1_C6904	PLK1	mRNA	0			Organelle biogenesis and maintenance;Cell Cycle Checkpoints;Cell Cycle# Mitotic;Signaling by Rho GTPases	hsa04068;hsa04110;hsa04914		PLK1
NM_000194.1:240	RAHMAN_1_C6904	Hprt	mRNA	1	Housekeeping					HPRT1
ERCC_00035.1:485	RAHMAN_1_C6904	POS_E(0.5)	mRNA	1	Positive						0.5
NM_002138.3:694	RAHMAN_1_C6904	HNRNPD	mRNA	0			Metabolism of RNA			HNRNPD
