# Supplementary material for: Age-dependent assessment of genes involved in cellular senescence, telomere and mitochondrial pathways in human lung tissue of smokers, COPD and IPF: Associations with SARS-CoV-2 COVID-19 ACE2-TMPRSS2-Furin-DPP4 axis
Source: Res Sq. 2020 Jun 15:rs.3.rs-35347. Preprint. [Version 1] doi: 10.21203/rs.3.rs-35347/v1 (PMC7336702; doi:10.21203/rs.3.rs-35347/v1)
Supplement: Supplement [file SuppTable2SQ30496NanostringRahman1Data.xlsx]

## Sheet: Raw counts
File Name			20190228_University of Rochester Rahman 1_O-NS1_05.RCC	20190228_University of Rochester Rahman 1_O-NS2_06.RCC	20190228_University of Rochester Rahman 1_O-NS3_07.RCC	20190228_University of Rochester Rahman 1_O-NS4_08.RCC	20190228_University of Rochester Rahman 1_Y-NS1_01.RCC	20190228_University of Rochester Rahman 1_Y-NS2_02.RCC	20190228_University of Rochester Rahman 1_Y-NS3_03.RCC	20190228_University of Rochester Rahman 1_Y-NS4_04.RCC	20190228_University of Rochester Rahman 1_Y-S1_09.RCC	20190228_University of Rochester Rahman 1_Y-S2_10.RCC	20190228_University of Rochester Rahman 1_Y-S3_11.RCC	20190228_University of Rochester Rahman 1_Y-S4_12.RCC	20190228_University of Rochester Rahman 2_O-C1_09.RCC	20190228_University of Rochester Rahman 2_O-C2_10.RCC	20190228_University of Rochester Rahman 2_O-C3_11.RCC	20190228_University of Rochester Rahman 2_O-C4_12.RCC	20190228_University of Rochester Rahman 2_O-S1_01.RCC	20190228_University of Rochester Rahman 2_O-S2_02.RCC	20190228_University of Rochester Rahman 2_O-S3_03.RCC	20190228_University of Rochester Rahman 2_O-S4_04.RCC	20190228_University of Rochester Rahman 2_Y-C1_05.RCC	20190228_University of Rochester Rahman 2_Y-C2_06.RCC	20190228_University of Rochester Rahman 2_Y-C3_07.RCC	20190228_University of Rochester Rahman 2_Y-C4_08.RCC
Description
Sample ID			O-NS1	O-NS2	O-NS3	O-NS4	Y-NS1	Y-NS2	Y-NS3	Y-NS4	Y-S1	Y-S2	Y-S3	Y-S4	O-C1	O-C2	O-C3	O-C4	O-S1	O-S2	O-S3	O-S4	Y-C1	Y-C2	Y-C3	Y-C4
Gene RLF			RAHMAN_1_C6904	RAHMAN_1_C6904	RAHMAN_1_C6904	RAHMAN_1_C6904	RAHMAN_1_C6904	RAHMAN_1_C6904	RAHMAN_1_C6904	RAHMAN_1_C6904	RAHMAN_1_C6904	RAHMAN_1_C6904	RAHMAN_1_C6904	RAHMAN_1_C6904	RAHMAN_1_C6904	RAHMAN_1_C6904	RAHMAN_1_C6904	RAHMAN_1_C6904	RAHMAN_1_C6904	RAHMAN_1_C6904	RAHMAN_1_C6904	RAHMAN_1_C6904	RAHMAN_1_C6904	RAHMAN_1_C6904	RAHMAN_1_C6904	RAHMAN_1_C6904
Lane ID			5	6	7	8	1	2	3	4	9	10	11	12	9	10	11	12	1	2	3	4	5	6	7	8
FOV Count			280	280	280	280	280	280	280	280	280	280	280	280	280	280	280	280	280	280	280	280	280	280	280	280
FOV Counted			280	280	279	280	278	280	280	279	279	280	280	280	280	280	280	275	279	280	277	280	280	280	280	279
Scanner ID			1103B0006	1103B0006	1103B0006	1103B0006	1103B0006	1103B0006	1103B0006	1103B0006	1103B0006	1103B0006	1103B0006	1103B0006	1103B0006	1103B0006	1103B0006	1103B0006	1103B0006	1103B0006	1103B0006	1103B0006	1103B0006	1103B0006	1103B0006	1103B0006
Stage Position			1	1	1	1	1	1	1	1	1	1	1	1	2	2	2	2	2	2	2	2	2	2	2	2
Binding Density			0.21	0.26	0.17	0.17	0.27	0.21	0.18	0.23	0.27	0.23	0.18	0.24	0.14	0.17	0.14	0.17	0.15	0.15	0.17	0.15	0.17	0.13	0.19	0.13
Messages
Positive	POS_A	ERCC_00117.1	53332	55538	46944	45488	49431	40349	50504	51829	53056	45714	52228	57447	24370	28902	27853	31161	24823	32448	29725	30284	32789	32080	22966	26258
Positive	POS_B	ERCC_00112.1	14128	14561	11482	11311	11946	10448	12445	13299	14064	12636	13498	15229	6647	8150	7653	8531	6458	8240	8026	8310	9186	8716	6147	6750
Positive	POS_C	ERCC_00002.1	4018	4187	3421	3354	3690	3131	3859	3820	4067	3464	3937	4263	1765	2219	2005	2273	1869	2352	2202	2311	2432	2452	1726	1840
Positive	POS_D	ERCC_00092.1	955	1049	862	830	955	787	879	929	1035	856	959	1047	488	563	473	569	452	627	543	543	616	549	483	465
Positive	POS_E	ERCC_00035.1	190	181	165	175	164	155	160	174	185	157	170	219	79	89	91	103	73	116	92	103	95	108	75	92
Positive	POS_F	ERCC_00034.1	74	73	38	53	56	37	62	57	66	54	66	50	35	43	35	38	29	29	54	44	29	38	31	38
Negative	NEG_A	ERCC_00096.1	10	16	9	6	7	8	9	6	7	6	6	9	2	2	9	6	5	3	6	4	3	5	4	3
Negative	NEG_B	ERCC_00041.1	4	6	3	2	8	2	7	6	6	4	3	8	3	2	3	6	4	5	5	5	5	4	2	1
Negative	NEG_C	ERCC_00019.1	2	7	3	2	4	1	2	5	3	1	2	1	1	5	1	4	2	3	1	1	4	1	1	1
Negative	NEG_D	ERCC_00076.1	4	6	4	7	8	3	8	7	9	3	7	8	4	2	6	3	8	7	3	5	4	1	1	4
Negative	NEG_E	ERCC_00098.1	10	9	9	9	10	6	5	13	7	11	7	16	1	5	1	11	3	9	7	4	3	8	5	1
Negative	NEG_F	ERCC_00126.1	12	13	11	18	18	8	11	9	12	13	16	16	3	4	6	9	5	10	9	5	7	10	9	3
Negative	NEG_G	ERCC_00144.1	5	4	5	2	2	1	4	1	2	2	1	3	1	3	1	2	2	1	2	1	1	3	1	1
Negative	NEG_H	ERCC_00154.1	2	5	8	5	2	2	3	7	7	5	3	8	5	1	2	2	4	2	4	1	2	1	4	3
Endogenous	ABL1	NM_005157.3	207	221	217	100	440	204	31	298	551	359	58	346	57	153	87	118	69	58	200	68	194	13	229	27
Endogenous	ACD	NM_001082486.1	26	102	20	14	136	76	15	59	145	114	28	123	11	39	13	22	26	9	26	16	42	9	72	9
Endogenous	AIFM2	NM_032797.4	14	45	15	7	35	17	3	21	96	49	9	65	14	36	4	25	12	7	10	4	28	2	65	7
Endogenous	AIP	NM_003977.2	111	550	127	94	449	282	66	420	490	596	127	728	66	228	49	165	113	65	146	71	136	57	218	31
Endogenous	AKT1	NM_001014432.1	446	837	376	264	630	328	149	684	793	552	350	769	163	238	187	260	152	129	242	205	322	96	328	104
Endogenous	ALDH1A3	NM_000693.2	77	22	234	5	39	68	22	311	123	50	16	80	12	135	197	21	12	7	103	10	21	6	175	2
Endogenous	AMPK	NM_006251.5	357	564	279	108	536	421	64	416	1212	1000	97	982	71	465	89	209	165	40	235	84	226	30	1081	29
Endogenous	ATM	NM_000051.3	198	584	358	353	739	520	126	927	1083	912	394	1242	264	557	169	572	208	63	350	93	105	95	634	126
Endogenous	ATP5I	NM_007100.2	714	2052	823	421	2204	1586	692	1765	3944	2859	646	3166	375	1443	189	521	529	243	450	341	684	205	2587	208
Endogenous	ATP5L	NM_006476.4	118	419	118	103	240	173	77	281	393	298	96	392	77	212	66	136	86	50	116	57	114	42	323	35
Endogenous	ATP5O	NM_001697.2	965	3820	989	517	3236	1797	610	1657	3387	2764	754	2967	480	1642	290	909	683	288	1122	496	1033	496	1927	223
Endogenous	ATR	NM_001184.2	221	286	192	98	259	200	25	189	370	301	126	434	50	171	64	107	65	26	139	56	101	37	267	30
Endogenous	BAK1	NM_001188.2	43	89	30	6	118	57	8	62	180	135	15	99	4	65	24	39	17	6	48	13	52	11	175	9
Endogenous	BCL2L1	NM_138578.1	379	1205	307	118	932	532	56	648	1153	728	139	1236	113	427	83	489	194	62	409	142	360	34	514	36
Endogenous	BCl2	NM_000657.2	29	77	52	38	151	80	13	81	208	173	22	215	30	114	12	88	33	9	98	15	52	21	168	10
Endogenous	BID	NM_197966.1	21	63	21	15	144	45	11	36	150	103	17	92	1	62	6	16	23	4	32	15	34	2	203	5
Endogenous	BNIP3	NM_004052.2	208	801	445	340	1056	521	136	535	1244	978	177	1248	213	360	177	213	236	80	155	115	194	68	831	61
Endogenous	CDK2	NM_001798.2	147	123	72	37	226	69	17	277	151	144	49	108	17	28	29	53	22	38	58	22	97	17	79	10
Endogenous	CDKN1A	NM_000389.2	357	430	195	29	1689	309	85	735	1200	608	47	361	41	203	147	205	115	115	478	66	762	20	396	35
Endogenous	CDKN1B	NM_004064.3	468	685	392	330	605	348	121	897	769	802	247	905	296	449	258	537	239	88	279	139	150	142	388	87
Endogenous	CDKN1C	NM_000076.2	45	360	62	48	769	270	48	221	791	783	56	801	44	239	58	170	150	19	57	24	37	21	464	9
Endogenous	CDKN2A	NM_000077.4	93	138	79	67	161	74	45	89	155	189	114	115	34	61	30	86	84	56	115	98	115	78	121	78
Endogenous	CHEK1	NM_001114121.1	10	27	10	11	32	17	2	13	47	21	14	22	8	14	4	10	2	4	9	9	19	4	71	5
Endogenous	CHEK2	NM_001005735.1	14	37	31	12	33	23	2	42	60	56	24	52	5	37	6	13	10	8	18	3	20	9	74	5
Endogenous	COX10	NM_001303.3	12	76	17	10	70	30	3	24	119	69	17	115	12	48	5	13	10	7	30	10	16	2	97	3
Endogenous	COX18	NM_173827.2	114	133	181	82	118	85	22	144	323	239	32	181	27	149	34	61	44	12	38	17	18	13	193	16
Endogenous	E2F1	NM_005225.1	11	42	4	8	29	24	1	23	98	25	12	59	6	13	2	8	4	4	5	9	8	1	45	6
Endogenous	ERCC1	NM_001983.3	570	818	326	198	959	497	83	395	839	682	210	685	126	312	59	193	169	128	437	127	458	97	443	52
Endogenous	ERCC4	NM_005236.2	22	68	25	12	85	59	11	55	153	122	18	136	10	76	6	18	25	4	20	11	7	6	154	5
Endogenous	FEN1	NM_004111.4	7	36	4	7	27	28	3	18	104	21	8	27	1	17	5	4	5	4	7	10	11	5	139	10
Endogenous	FIS1	NM_016068.2	316	1210	370	257	1054	620	152	736	1001	976	435	861	148	496	109	276	242	166	333	289	280	260	578	125
Endogenous	FOXO1	NM_002015.3	482	689	500	362	1167	476	96	772	977	969	133	1164	188	462	213	229	190	67	320	111	351	49	548	62
Endogenous	GADD45A	NM_001924.2	1789	364	701	117	1536	313	181	1048	624	576	88	359	98	468	415	262	102	264	764	95	1227	46	346	80
Endogenous	GADD45B	NM_015675.2	4648	1438	1146	481	9384	2035	2032	8426	3628	3888	1719	1947	1094	336	1862	1764	1035	3504	3176	1416	5629	409	1352	723
Endogenous	GAR1	NM_032993.2	54	190	51	17	270	134	24	76	366	223	52	220	16	101	9	40	37	20	86	27	78	13	237	17
Endogenous	GSK3B	NM_002093.2	181	565	125	71	939	497	74	464	1153	901	90	631	52	298	58	182	154	46	181	72	233	43	648	19
Endogenous	H2AFX	NM_002105.2	26	55	17	10	91	43	15	29	152	81	17	61	1	27	13	19	17	10	23	14	50	7	179	16
Endogenous	HAT1	NM_003642.2	98	145	88	21	339	159	39	172	529	293	51	267	20	184	33	65	39	26	53	21	65	13	675	22
Endogenous	HNRNPD	NM_002138.3	1118	1165	983	431	2173	1134	329	1891	3140	2079	369	2342	328	1239	411	616	413	146	510	179	542	100	1977	115
Endogenous	Hspd1	NM_002156.4	584	711	444	147	990	471	281	1202	1641	860	218	1846	156	737	304	460	124	90	335	129	600	47	1285	125
Endogenous	ID1	NM_002165.2	1796	4202	543	394	6410	1774	589	1321	3391	2411	1324	2812	631	663	316	1244	927	537	633	545	738	598	3004	272
Endogenous	IFNg	NM_000619.2	4	3	5	1	11	4	2	6	25	15	2	7	1	4	6	4	4	1	1	1	3	1	47	1
Endogenous	IGF1	NM_000618.3	64	228	468	43	95	30	22	154	112	102	51	319	63	356	55	31	22	10	61	13	37	24	64	18
Endogenous	IGF1R	NM_000875.4	46	103	87	40	159	82	9	168	141	172	38	165	14	46	26	41	31	12	23	17	69	12	56	10
Endogenous	IL1A	NM_000575.3	5	13	3	7	22	14	7	10	90	21	4	14	2	4	9	14	7	3	6	4	22	5	67	1
Endogenous	KRAS	NM_004985.3	218	280	122	84	398	193	48	208	439	338	61	399	38	153	103	152	78	41	112	42	131	17	337	16
Endogenous	Klotho	NM_004795.3	16	72	11	10	110	49	11	56	122	114	9	196	4	15	1	18	23	1	7	9	13	2	157	1
Endogenous	MFN1	NM_033540.2	321	367	268	152	336	263	50	256	632	620	88	542	105	279	115	197	103	42	156	69	128	36	508	30
Endogenous	MFN2	NM_014874.3	155	442	138	97	728	294	45	317	715	530	119	568	78	201	43	190	125	75	177	80	212	44	349	33
Endogenous	MTOR	NM_004958.3	155	425	134	78	432	323	47	292	603	510	149	592	50	200	32	165	121	48	199	78	201	91	186	40
Endogenous	MYC	NM_002467.3	363	337	140	61	741	294	242	220	824	532	100	235	70	138	112	104	87	304	435	113	694	38	424	74
Endogenous	NBN	NM_002485.4	126	298	137	105	244	197	45	261	600	435	86	500	68	256	87	174	66	28	85	51	78	16	488	50
Endogenous	NCL	NM_005381.2	417	504	345	105	809	478	148	568	1436	979	184	1002	86	575	98	172	139	79	220	92	288	41	1242	78
Endogenous	NFATC1	NM_172389.1	152	121	101	53	724	362	52	161	311	153	44	173	45	63	69	128	54	142	261	93	278	19	156	24
Endogenous	NFATC2	NM_012340.3	254	161	135	96	2010	1030	263	275	390	343	117	290	65	158	72	166	67	501	483	191	559	69	234	39
Endogenous	NOX4	NM_001143836.2	5	18	58	17	34	29	10	25	60	64	8	79	5	43	1	10	2	4	7	5	4	3	180	1
Endogenous	NRF1	NM_001040110.1	24	54	25	9	76	42	9	56	106	87	7	79	6	31	5	16	10	6	24	7	27	7	81	2
Endogenous	OPA1	NM_130837.1	181	437	178	70	608	308	59	228	677	573	127	481	52	317	61	137	107	37	188	66	174	30	583	24
Endogenous	PARP1	NM_001618.3	60	120	68	29	144	68	8	111	290	199	44	290	26	160	28	81	20	9	46	21	61	19	250	23
Endogenous	PCNA	NM_002592.2	6	56	7	6	48	31	12	27	118	75	22	82	6	31	4	19	15	2	16	10	13	9	102	9
Endogenous	PGC1 alpha	NM_013261.3	42	273	92	58	497	348	104	153	324	251	94	194	68	95	30	150	39	62	47	112	133	25	228	45
Endogenous	PINX1	NM_017884.4	27	26	16	5	45	31	4	18	86	57	8	66	6	23	5	15	3	2	11	7	24	2	79	1
Endogenous	PLK1	NM_005030.3	7	42	15	16	26	12	6	26	49	28	14	19	10	12	7	9	6	2	5	16	13	7	58	4
Endogenous	POT1	NM_015450.2	95	232	91	74	318	168	36	178	396	346	56	302	45	165	20	84	66	18	98	50	63	29	250	15
Endogenous	PTEN	NM_000314.3	418	953	850	397	951	568	233	945	1972	1421	255	1453	318	1673	179	470	234	95	271	124	159	50	1555	86
Endogenous	RAD17	NM_133338.1	25	132	34	13	110	155	17	47	432	345	28	167	15	97	8	25	36	33	41	35	32	6	233	4
Endogenous	RAD50	NM_005732.2	22	110	34	11	94	64	5	37	233	169	8	97	5	66	5	26	18	10	31	15	24	3	176	5
Endogenous	RAP1A	NM_001010935.1	489	1137	368	223	1232	639	227	1063	1613	1206	288	1739	148	597	152	470	257	111	386	158	308	124	970	71
Endogenous	RAPGEF1	NM_005312.2	770	934	637	590	1145	713	112	1471	1495	1006	317	1454	293	406	296	747	298	197	839	279	607	93	619	87
Endogenous	RB1	NM_000321.1	193	353	189	103	477	199	44	346	595	519	127	543	66	221	46	234	83	26	134	62	140	23	429	47
Endogenous	RELA	NM_021975.3	532	457	373	123	767	464	68	990	700	518	220	763	123	321	147	272	123	124	295	85	316	72	650	56
Endogenous	RHOT1	NM_001033566.1	217	685	277	219	725	487	116	523	1267	979	271	1005	142	410	119	316	190	84	211	141	163	82	650	91
Endogenous	RHOT2	NM_138769.1	304	591	331	195	766	379	87	351	582	507	496	397	143	135	119	155	207	169	273	180	414	244	243	139
Endogenous	RIF1	NM_001177663.1	424	328	416	205	583	347	61	475	950	692	128	778	97	390	137	278	103	32	250	62	241	19	701	54
Endogenous	RPA2	NM_002946.3	17	78	29	21	77	56	18	97	226	174	28	184	22	114	12	44	33	13	44	13	20	13	221	13
Endogenous	SART1	NM_005146.4	113	215	113	93	279	165	25	186	284	205	126	323	49	117	52	86	74	38	100	55	103	47	165	35
Endogenous	SERPIN1	NM_000295.4	283	2060	440	222	861	887	94	645	3375	926	232	928	95	338	159	267	132	182	715	273	1272	73	2044	42
Endogenous	SERPINB2	NM_002575.1	8	4	7	2	6	4	3	19	18	3	1	6	2	4	36	2	1	1	44	6	2	1	14	3
Endogenous	SIRT1	NM_012238.4	37	132	50	29	314	136	25	149	402	325	33	326	18	91	18	69	63	12	46	21	90	6	254	14
Endogenous	SIRT2	NM_012237.3	123	347	107	100	345	218	50	249	556	441	135	505	67	210	45	184	112	46	109	84	121	37	318	40
Endogenous	SIRT6	NM_016539.3	24	62	34	16	42	34	9	37	50	40	30	59	20	25	11	19	18	18	26	16	32	17	48	12
Endogenous	SLX4	NM_032444.2	9	63	20	25	60	35	5	27	118	63	8	64	13	27	8	26	12	9	24	10	23	12	98	12
Endogenous	SMAD3	NM_005902.3	571	315	303	67	636	318	38	543	712	729	79	550	33	182	100	159	113	50	273	53	343	39	326	12
Endogenous	SP1	NM_003109.1	108	347	145	79	368	220	29	304	266	356	97	267	53	159	48	153	71	44	133	75	195	101	197	32
Endogenous	Sod1	NM_000454.4	40	159	55	32	104	81	30	104	161	170	28	173	27	82	17	34	44	14	47	31	59	25	146	13
Endogenous	TERF1	NM_003218.3	109	225	96	81	285	193	53	202	507	377	58	468	45	213	38	135	101	26	97	34	68	43	369	8
Endogenous	TERF2	NM_005652.2	15	19	3	5	41	33	2	35	116	59	10	70	3	27	2	6	9	2	13	6	9	3	89	6
Endogenous	TERT	NM_198253.1	1	1	3	1	3	1	2	1	16	3	3	4	1	1	1	2	1	1	1	1	2	1	38	3
Endogenous	TGFB1	NM_000660.3	1461	2204	1095	688	2023	1195	284	2518	1450	1812	869	2317	340	740	630	766	440	321	1084	524	1160	461	367	142
Endogenous	TIMM10B	NM_012192.3	368	685	255	148	784	489	91	446	1052	718	204	727	109	327	139	228	163	81	277	128	315	62	527	57
Endogenous	TIMM22	NM_013337.2	16	114	33	15	121	78	6	57	185	174	18	169	8	44	4	22	38	10	31	14	40	9	136	1
Endogenous	TINF2	NM_001099274.1	105	100	66	58	230	92	35	193	323	190	46	288	29	140	17	130	28	23	52	26	59	8	311	14
Endogenous	TNKS2	NM_025235.3	171	157	127	38	259	166	31	203	706	425	33	363	28	266	73	120	54	22	82	20	98	3	607	12
Endogenous	TOMM20	NM_014765.2	176	473	218	85	887	424	99	410	1688	973	107	638	75	437	72	169	123	43	132	65	96	36	1096	34
Endogenous	TP53BP1	NM_001141980.1	161	278	176	122	400	267	54	313	430	428	110	435	70	293	72	256	84	61	174	77	188	70	366	45
Endogenous	TPP1	NM_000391.3	353	1443	432	201	911	496	62	992	1522	953	224	1520	154	535	197	386	182	100	367	190	210	99	787	81
Endogenous	TSC1	NM_000368.4	38	253	51	29	268	191	16	156	447	393	44	261	22	83	13	52	82	29	68	27	62	33	161	6
Endogenous	TSC2	NM_000548.3	102	253	97	77	364	261	27	167	623	492	65	417	52	187	39	126	110	44	95	51	85	18	256	21
Endogenous	TSPO	NM_000714.4	50	320	86	54	155	122	22	132	212	203	59	325	47	121	20	92	40	22	98	82	90	46	95	15
Endogenous	Trp53	NM_000546.2	36	121	32	19	139	77	23	84	284	205	64	157	15	141	8	29	34	32	51	23	46	6	166	26
Endogenous	UCP1	NM_021833.4	10	2	1	2	2	2	1	4	5	2	1	1	1	1	1	1	1	1	1	1	1	1	11	1
Endogenous	UCP2	NM_003355.2	55	183	82	32	316	199	62	143	475	346	67	211	35	148	27	44	62	30	61	55	45	21	325	15
Endogenous	UCP3	NM_003356.3	10	13	5	6	14	26	7	7	50	21	10	24	3	6	1	7	3	3	4	5	5	3	47	1
Endogenous	UXT	NM_004182.3	209	537	290	143	627	328	108	499	796	630	154	763	97	401	87	190	130	62	171	63	142	38	588	36
Endogenous	XRCC5	NM_021141.3	1344	2565	1238	678	3291	1564	243	2125	3408	3034	989	3243	561	1904	378	1190	552	364	1076	555	1178	397	2608	340
Endogenous	XRCC6	NM_001469.3	364	410	220	114	742	363	107	595	1184	909	193	816	72	439	112	238	132	57	144	93	163	41	989	73
Housekeeping	Abcf1	NM_001090.2	130	273	78	47	441	203	29	266	408	273	87	308	38	91	32	102	68	64	117	62	219	12	256	19
Housekeeping	Gusb	NM_000181.3	119	586	241	153	303	234	37	290	913	558	134	635	83	242	70	169	106	41	188	66	141	45	396	45
Housekeeping	Hprt	NM_000194.1	177	267	188	47	417	183	45	333	397	326	52	424	39	156	47	69	64	41	119	26	177	13	349	18
Housekeeping	Ldha	NM_001165414.1	1160	2509	1231	306	2919	1161	417	1944	3828	2432	400	2680	184	1670	589	431	299	247	746	218	646	55	4025	119
Housekeeping	Polr1b	NM_019014.3	35	75	33	7	103	53	6	25	226	121	23	143	15	74	6	30	21	9	60	9	49	11	150	8
Housekeeping	Rplp0	NM_001002.3	3182	17091	4949	1665	8459	4701	1175	5913	10277	8509	2089	8720	1610	7619	2039	2518	1481	1174	3385	1285	3486	822	8705	1047

## Sheet: POS-HK gene normalized counts
File Name			20190228_University of Rochester Rahman 1_O-NS1_05.RCC	20190228_University of Rochester Rahman 1_O-NS2_06.RCC	20190228_University of Rochester Rahman 1_O-NS3_07.RCC	20190228_University of Rochester Rahman 1_O-NS4_08.RCC	20190228_University of Rochester Rahman 1_Y-NS1_01.RCC	20190228_University of Rochester Rahman 1_Y-NS2_02.RCC	20190228_University of Rochester Rahman 1_Y-NS3_03.RCC	20190228_University of Rochester Rahman 1_Y-NS4_04.RCC	20190228_University of Rochester Rahman 1_Y-S1_09.RCC	20190228_University of Rochester Rahman 1_Y-S2_10.RCC	20190228_University of Rochester Rahman 1_Y-S3_11.RCC	20190228_University of Rochester Rahman 1_Y-S4_12.RCC	20190228_University of Rochester Rahman 2_O-C1_09.RCC	20190228_University of Rochester Rahman 2_O-C2_10.RCC	20190228_University of Rochester Rahman 2_O-C3_11.RCC	20190228_University of Rochester Rahman 2_O-C4_12.RCC	20190228_University of Rochester Rahman 2_O-S1_01.RCC	20190228_University of Rochester Rahman 2_O-S2_02.RCC	20190228_University of Rochester Rahman 2_O-S3_03.RCC	20190228_University of Rochester Rahman 2_O-S4_04.RCC	20190228_University of Rochester Rahman 2_Y-C1_05.RCC	20190228_University of Rochester Rahman 2_Y-C2_06.RCC	20190228_University of Rochester Rahman 2_Y-C3_07.RCC	20190228_University of Rochester Rahman 2_Y-C4_08.RCC
Description
Sample ID			O-NS1	O-NS2	O-NS3	O-NS4	Y-NS1	Y-NS2	Y-NS3	Y-NS4	Y-S1	Y-S2	Y-S3	Y-S4	O-C1	O-C2	O-C3	O-C4	O-S1	O-S2	O-S3	O-S4	Y-C1	Y-C2	Y-C3	Y-C4
Gene RLF			RAHMAN_1_C6904	RAHMAN_1_C6904	RAHMAN_1_C6904	RAHMAN_1_C6904	RAHMAN_1_C6904	RAHMAN_1_C6904	RAHMAN_1_C6904	RAHMAN_1_C6904	RAHMAN_1_C6904	RAHMAN_1_C6904	RAHMAN_1_C6904	RAHMAN_1_C6904	RAHMAN_1_C6904	RAHMAN_1_C6904	RAHMAN_1_C6904	RAHMAN_1_C6904	RAHMAN_1_C6904	RAHMAN_1_C6904	RAHMAN_1_C6904	RAHMAN_1_C6904	RAHMAN_1_C6904	RAHMAN_1_C6904	RAHMAN_1_C6904	RAHMAN_1_C6904
Lane ID			5	6	7	8	1	2	3	4	9	10	11	12	9	10	11	12	1	2	3	4	5	6	7	8
FOV Count			280	280	280	280	280	280	280	280	280	280	280	280	280	280	280	280	280	280	280	280	280	280	280	280
FOV Counted			280	280	279	280	278	280	280	279	279	280	280	280	280	280	280	275	279	280	277	280	280	280	280	279
Scanner ID			1103B0006	1103B0006	1103B0006	1103B0006	1103B0006	1103B0006	1103B0006	1103B0006	1103B0006	1103B0006	1103B0006	1103B0006	1103B0006	1103B0006	1103B0006	1103B0006	1103B0006	1103B0006	1103B0006	1103B0006	1103B0006	1103B0006	1103B0006	1103B0006
Stage Position			1	1	1	1	1	1	1	1	1	1	1	1	2	2	2	2	2	2	2	2	2	2	2	2
Binding Density			0.21	0.26	0.17	0.17	0.27	0.21	0.18	0.23	0.27	0.23	0.18	0.24	0.14	0.17	0.14	0.17	0.15	0.15	0.17	0.15	0.17	0.13	0.19	0.13
POS control normalization factor			0.71	0.7	0.9	0.86	0.81	0.98	0.8	0.78	0.72	0.85	0.75	0.71	1.55	1.3	1.43	1.26	1.63	1.26	1.25	1.25	1.28	1.23	1.64	1.47
HK gene normalization factor			1.74	0.66	1.22	3.72	0.56	0.91	5.74	0.96	0.44	0.55	2.92	0.58	2.35	0.66	2.43	1.42	1.59	3.23	0.98	3.3	0.89	6.89	0.27	4.5
Endogenous	ABL1	NM_005157.3	257.14	101.64	239.98	320.23	201.31	182.75	141.79	223.1	173.91	167.87	127.26	141.56	208.24	131.43	300.95	211.93	178.82	236.78	243.75	279.73	220.49	110.26	100.13	178.94
Endogenous	ACD	NM_001082486.1	32.3	46.91	22.12	44.83	62.22	68.08	68.61	44.17	45.76	53.31	61.43	50.32	40.19	33.5	44.97	39.51	67.38	36.74	31.69	65.82	47.73	76.34	31.48	59.65
Endogenous	AIFM2	NM_032797.4	17.39	20.7	16.59	22.42	16.01	15.23	13.72	15.72	30.3	22.91	19.75	26.59	51.15	30.92	13.84	44.9	31.1	28.58	12.19	16.45	31.82	16.96	28.42	46.39
Endogenous	AIP	NM_003977.2	137.89	252.94	140.45	301.01	205.43	252.63	301.88	314.44	154.65	278.69	278.65	297.85	241.13	195.86	169.5	296.34	292.85	265.36	177.94	292.07	154.57	483.46	95.32	205.45
Endogenous	AKT1	NM_001014432.1	554.03	384.93	415.82	845.4	288.24	293.84	681.51	512.08	250.29	258.11	767.93	314.62	595.51	204.45	646.86	466.97	393.92	526.63	294.94	843.29	365.96	814.24	143.42	689.24
Endogenous	ALDH1A3	NM_000693.2	95.65	10.12	258.78	16.01	17.84	60.92	100.63	232.83	38.82	23.38	35.11	32.73	43.84	115.97	681.46	37.72	31.1	28.58	125.53	41.14	23.87	50.89	76.52	13.25
Endogenous	AMPK	NM_006251.5	443.47	259.38	308.55	345.84	245.23	377.15	292.73	311.44	382.53	467.59	212.82	401.77	259.39	399.45	307.87	375.37	427.62	163.3	286.41	345.54	256.85	254.45	472.68	192.19
Endogenous	ATM	NM_000051.3	245.96	268.58	395.91	1130.4	338.11	465.84	576.31	694	341.82	426.45	864.46	508.14	964.5	478.48	584.6	1027.32	539.05	257.19	426.57	382.57	119.33	805.76	277.23	835.05
Endogenous	ATP5I	NM_007100.2	886.94	943.71	910.16	1348.15	1008.37	1420.81	3165.14	1321.38	1244.81	1336.85	1417.37	1295.31	1370.03	1239.57	653.78	935.73	1370.96	992.03	548.44	1402.75	777.38	1738.75	1131.21	1378.49
Endogenous	ATP5L	NM_006476.4	146.58	192.7	130.5	329.83	109.8	154.98	352.19	210.37	124.04	139.34	210.63	160.38	281.31	182.11	228.31	244.26	222.88	204.12	141.38	234.48	129.56	356.23	141.24	231.96
Endogenous	ATP5O	NM_001697.2	1198.73	1756.8	1093.74	1655.57	1480.53	1609.83	2790.08	1240.52	1069.01	1292.43	1654.33	1213.89	1753.64	1410.52	1003.16	1632.58	1770.07	1175.74	1367.45	2040.36	1174.03	4206.92	842.61	1477.9
Endogenous	ATR	NM_001184.2	274.53	131.53	212.33	313.82	118.5	179.17	114.35	141.5	116.78	140.75	276.45	177.56	182.67	146.89	221.39	192.17	168.45	106.14	169.41	230.36	114.79	313.82	116.75	198.82
Endogenous	BAK1	NM_001188.2	53.42	40.93	33.18	19.21	53.99	51.06	36.59	46.42	56.81	63.13	32.91	40.5	14.61	55.84	83.02	70.04	44.06	24.49	58.5	53.48	59.1	93.3	76.52	59.65
Endogenous	BCL2L1	NM_138578.1	470.8	554.17	339.51	377.87	426.41	476.59	256.14	485.13	363.91	340.41	304.98	505.69	412.84	366.8	287.11	878.25	502.77	253.11	498.47	584.13	409.15	288.38	224.75	238.58
Endogenous	BCl2	NM_000657.2	36.02	35.41	57.51	121.69	69.09	71.67	59.46	60.64	65.65	80.89	48.27	87.96	109.6	97.93	41.51	158.05	85.52	36.74	119.44	61.7	59.1	178.12	73.46	66.27
Endogenous	BID	NM_197966.1	26.09	28.97	23.22	48.03	65.88	40.31	50.31	26.95	47.34	48.16	37.3	37.64	3.65	53.26	20.76	28.74	59.61	16.33	39	61.7	38.64	16.96	88.76	33.14
Endogenous	BNIP3	NM_004052.2	258.38	368.38	492.13	1088.77	483.14	466.74	622.05	400.53	392.63	457.31	388.35	510.6	778.18	309.25	612.27	382.55	611.62	326.59	188.91	473.07	220.49	576.76	363.37	404.27
Endogenous	CDK2	NM_001798.2	182.6	56.57	79.62	118.48	103.4	61.81	77.76	207.38	47.66	67.33	107.51	44.19	62.11	24.05	100.32	95.19	57.02	155.13	70.69	90.5	110.24	144.19	34.54	66.27
Endogenous	CDKN1A	NM_000389.2	443.47	197.76	215.65	92.87	772.75	276.82	388.78	550.26	378.74	284.3	103.12	147.7	149.79	174.38	508.5	368.18	298.04	469.48	582.57	271.5	866.03	169.63	173.16	231.96
Endogenous	CDKN1B	NM_004064.3	581.35	315.03	433.51	1056.75	276.8	311.75	553.44	671.54	242.71	375.01	541.94	370.26	1081.41	385.7	892.47	964.46	619.39	359.25	340.04	571.79	170.48	1204.4	169.66	576.58
Endogenous	CDKN1C	NM_000076.2	55.9	165.56	68.57	153.71	351.83	241.88	219.55	165.45	249.66	366.13	122.87	327.71	160.75	205.31	200.63	305.32	388.74	77.57	69.47	98.73	42.05	178.12	202.89	59.65
Endogenous	CDKN2A	NM_000077.4	115.53	63.47	87.37	214.55	73.66	66.29	205.83	66.63	48.92	88.38	250.12	47.05	124.22	52.4	103.78	154.46	217.7	228.62	140.16	403.14	130.7	661.57	52.91	516.93
Endogenous	CHEK1	NM_001114121.1	12.42	12.42	11.06	35.22	14.64	15.23	9.15	9.73	14.83	9.82	30.72	9	29.23	12.03	13.84	17.96	5.18	16.33	10.97	37.02	21.59	33.93	31.05	33.14
Endogenous	CHEK2	NM_001005735.1	17.39	17.02	34.28	38.43	15.1	20.6	9.15	31.44	18.94	26.19	52.66	21.27	18.27	31.78	20.76	23.35	25.92	32.66	21.94	12.34	22.73	76.34	32.36	33.14
Endogenous	COX10	NM_001303.3	14.91	34.95	18.8	32.02	32.03	26.88	13.72	17.97	37.56	32.26	37.3	47.05	43.84	41.23	17.3	23.35	25.92	28.58	36.56	41.14	18.18	16.96	42.41	19.88
Endogenous	COX18	NM_173827.2	141.61	61.17	200.17	262.59	53.99	76.15	100.63	107.81	101.95	111.76	70.21	74.05	98.64	127.99	117.61	109.56	114.03	48.99	46.31	69.93	20.46	110.26	84.39	106.04
Endogenous	E2F1	NM_005225.1	13.66	19.32	4.42	25.62	13.27	21.5	4.57	17.22	30.93	11.69	26.33	24.14	21.92	11.17	6.92	14.37	10.37	16.33	6.09	37.02	9.09	8.48	19.68	39.76
Endogenous	ERCC1	NM_001983.3	708.06	376.19	360.52	634.05	438.76	445.23	379.63	295.72	264.81	318.9	460.76	280.26	460.33	268.02	204.09	346.63	437.98	522.55	532.6	522.43	520.53	822.72	193.71	344.62
Endogenous	ERCC4	NM_005236.2	27.33	31.27	27.65	38.43	38.89	52.85	50.31	41.18	48.29	57.05	39.49	55.64	36.53	65.29	20.76	32.33	64.79	16.33	24.38	45.25	7.96	50.89	67.34	33.14
Endogenous	FEN1	NM_004111.4	8.7	16.56	4.42	22.42	12.35	25.08	13.72	13.48	32.82	9.82	17.55	11.05	3.65	14.6	17.3	7.18	12.96	16.33	8.53	41.14	12.5	42.41	60.78	66.27
Endogenous	FIS1	NM_016068.2	392.54	556.47	409.18	822.98	482.22	555.42	695.23	551.01	315.94	456.37	954.42	352.26	540.71	426.08	377.05	495.7	627.17	677.68	405.85	1188.84	318.23	2205.24	252.74	828.42
Endogenous	FOXO1	NM_002015.3	598.74	316.87	552.95	1159.22	533.92	426.42	439.09	577.96	308.36	453.1	291.81	476.23	686.84	396.87	736.8	411.29	492.41	273.52	390	456.61	398.92	415.6	239.62	410.9
Endogenous	GADD45A	NM_001924.2	2222.31	167.4	775.24	374.66	702.75	280.4	827.88	784.59	196.95	269.33	193.08	146.88	358.04	402.02	1435.55	470.56	264.34	1077.76	931.14	390.79	1394.51	390.16	151.29	530.19
Endogenous	GADD45B	NM_015675.2	5773.79	661.33	1267.36	1540.29	4293.35	1823.04	9294.17	6308.17	1145.07	1818.01	3771.61	796.58	3996.84	288.63	6440.97	3168.18	2682.32	14304.8	3870.8	5824.89	6397.48	3469.01	591.18	4791.57
Endogenous	GAR1	NM_032993.2	67.08	87.38	56.4	54.44	123.53	120.04	109.77	56.9	115.52	104.27	114.09	90.01	58.45	86.76	31.13	71.84	95.89	81.65	104.81	111.07	88.65	110.26	103.63	112.66
Endogenous	GSK3B	NM_002093.2	224.84	259.84	138.24	227.36	429.61	445.23	338.47	347.38	363.91	421.3	197.47	258.16	189.98	255.99	200.63	326.88	399.11	187.79	220.6	296.18	264.81	364.71	283.35	125.92
Endogenous	H2AFX	NM_002105.2	32.3	25.29	18.8	32.02	41.63	38.52	68.61	21.71	47.97	37.88	37.3	24.96	3.65	23.19	44.97	34.12	44.06	40.82	28.03	57.59	56.83	59.37	78.27	106.04
Endogenous	HAT1	NM_003642.2	121.74	66.68	97.32	67.25	155.1	142.44	178.38	128.77	166.96	137.01	111.9	109.24	73.07	158.06	114.15	116.74	101.07	106.14	64.59	86.39	73.87	110.26	295.15	145.8
Endogenous	HNRNPD	NM_002138.3	1388.79	535.78	1087.1	1380.17	994.19	1015.89	1504.81	1415.71	991.05	972.13	809.61	958.19	1198.32	1064.33	1421.72	1106.35	1070.34	596.03	621.57	736.34	615.99	848.17	864.47	762.14
Endogenous	Hspd1	NM_002156.4	725.45	326.99	491.02	470.73	452.94	421.94	1285.27	899.88	517.93	402.13	478.31	755.26	569.93	633.1	1051.59	826.17	321.36	367.42	408.29	530.66	681.91	398.64	561.89	828.42
Endogenous	ID1	NM_002165.2	2231.01	1932.48	600.5	1261.69	2932.69	1589.23	2694.03	988.97	1070.27	1127.37	2904.95	1150.48	2305.31	569.53	1093.1	2234.25	2402.42	2192.26	771.48	2241.93	838.75	5072.05	1313.55	1802.64
Endogenous	IFNg	NM_000619.2	4.97	1.38	5.53	3.2	5.03	3.58	9.15	4.49	7.89	7.01	4.39	2.86	3.65	3.44	20.76	7.18	10.37	4.08	1.22	4.11	3.41	8.48	20.55	6.63
Endogenous	IGF1	NM_000618.3	79.5	104.86	517.56	137.7	43.46	26.88	100.63	115.29	35.35	47.69	111.9	130.51	230.17	305.81	190.25	55.68	57.02	40.82	74.34	53.48	42.05	203.56	27.99	119.29
Endogenous	IGF1R	NM_000875.4	57.14	47.37	96.21	128.09	72.75	73.46	41.17	125.77	44.5	80.43	83.37	67.51	51.15	39.52	89.94	73.64	80.34	48.99	28.03	69.93	78.42	101.78	24.49	66.27
Endogenous	IL1A	NM_000575.3	6.21	5.98	3.32	22.42	10.07	12.54	32.02	7.49	28.41	9.82	8.78	5.73	7.31	3.44	31.13	25.14	18.14	12.25	7.31	16.45	25	42.41	29.3	6.63
Endogenous	KRAS	NM_004985.3	270.8	128.77	134.92	268.99	182.09	172.9	219.55	155.72	138.56	158.05	133.84	163.24	138.83	131.43	356.29	273	202.15	167.38	136.5	172.77	148.88	144.19	147.36	106.04
Endogenous	Klotho	NM_004795.3	19.88	33.11	12.16	32.02	50.33	43.9	50.31	41.92	38.51	53.31	19.75	80.19	14.61	12.89	3.46	32.33	59.61	4.08	8.53	37.02	14.77	16.96	68.65	6.63
Endogenous	MFN1	NM_033540.2	398.75	168.78	296.38	486.74	153.73	235.61	228.7	191.66	199.47	289.91	193.08	221.75	383.61	239.67	397.8	353.82	266.94	171.46	190.13	283.84	145.47	305.34	222.13	198.82
Endogenous	MFN2	NM_014874.3	192.54	203.27	152.61	310.62	333.07	263.38	205.83	237.32	225.67	247.83	261.09	232.39	284.97	172.66	148.74	341.24	323.95	306.18	215.72	329.09	240.94	373.19	152.61	218.7
Endogenous	MTOR	NM_004958.3	192.54	195.46	148.19	249.78	197.65	289.36	214.97	218.61	190.32	238.47	326.92	242.21	182.67	171.8	110.69	296.34	313.58	195.96	242.53	320.86	228.44	771.83	81.33	265.09
Endogenous	MYC	NM_002467.3	450.92	154.98	154.83	195.34	339.02	263.38	1106.88	164.7	260.07	248.76	219.41	96.15	255.74	118.55	387.43	186.79	225.47	1241.05	530.16	464.84	788.75	322.3	185.4	490.42
Endogenous	NBN	NM_002485.4	156.52	137.05	151.51	336.24	111.63	176.48	205.83	195.4	189.37	203.4	188.69	204.57	248.43	219.91	300.95	312.51	171.05	114.31	103.6	209.79	88.65	135.71	213.39	331.37
Endogenous	NCL	NM_005381.2	518	231.79	381.54	336.24	370.13	428.21	676.94	425.24	453.23	457.78	403.71	409.95	314.19	493.94	339	308.92	360.23	322.51	268.13	378.45	327.32	347.75	543.08	516.93
Endogenous	NFATC1	NM_172389.1	188.82	55.65	111.7	169.72	331.24	324.3	237.84	120.53	98.16	71.54	96.54	70.78	164.4	54.12	238.68	229.89	139.95	579.7	318.1	382.57	315.95	161.15	68.21	159.06
Endogenous	NFATC2	NM_012340.3	315.52	74.04	149.3	307.42	919.61	922.72	1202.94	205.88	123.09	160.38	256.71	118.65	237.47	135.73	249.06	298.14	173.64	2045.29	588.66	785.7	635.32	585.24	102.32	258.47
Endogenous	NOX4	NM_001143836.2	6.21	8.28	64.14	54.44	15.56	25.98	45.74	18.72	18.94	29.93	17.55	32.32	18.27	36.94	3.46	17.96	5.18	16.33	8.53	20.57	4.55	25.45	78.71	6.63
Endogenous	NRF1	NM_001040110.1	29.81	24.83	27.65	28.82	34.77	37.63	41.17	41.92	33.46	40.68	15.36	32.32	21.92	26.63	17.3	28.74	25.92	24.49	29.25	28.8	30.69	59.37	35.42	13.25
Endogenous	OPA1	NM_130837.1	224.84	200.97	196.85	224.16	278.17	275.92	269.86	170.69	213.68	267.93	278.65	196.79	189.98	272.31	211.01	246.05	277.3	151.05	229.13	271.5	197.75	254.45	254.93	159.06
Endogenous	PARP1	NM_001618.3	74.53	55.19	75.2	92.87	65.88	60.92	36.59	83.1	91.53	93.05	96.54	118.65	94.99	137.44	96.86	145.48	51.83	36.74	56.06	86.39	69.33	161.15	109.32	152.43
Endogenous	PCNA	NM_002592.2	7.45	25.75	7.74	19.21	21.96	27.77	54.89	20.21	37.24	35.07	48.27	33.55	21.92	26.63	13.84	34.12	38.87	8.16	19.5	41.14	14.77	76.34	44.6	59.65
Endogenous	PGC1 alpha	NM_013261.3	52.17	125.55	101.74	185.73	227.39	311.75	475.69	114.54	102.26	117.37	206.24	79.37	248.43	81.61	103.78	269.4	101.07	253.11	57.28	460.73	151.16	212.04	99.7	298.23
Endogenous	PINX1	NM_017884.4	33.54	11.96	17.69	16.01	20.59	27.77	18.3	13.48	27.14	26.65	17.55	27	21.92	19.76	17.3	26.94	7.77	8.16	13.41	28.8	27.28	16.96	34.54	6.63
Endogenous	PLK1	NM_005030.3	8.7	19.32	16.59	51.24	11.9	10.75	27.44	19.47	15.47	13.09	30.72	7.77	36.53	10.31	24.21	16.16	15.55	8.16	6.09	65.82	14.77	59.37	25.36	26.51
Endogenous	POT1	NM_015450.2	118.01	106.7	100.64	236.97	145.49	150.5	164.66	133.26	124.99	161.79	122.87	123.56	164.4	141.74	69.18	150.87	171.05	73.48	119.44	205.68	71.6	245.97	109.32	99.41
Endogenous	PTEN	NM_000314.3	519.24	438.28	940.02	1271.3	435.1	508.84	1065.72	707.48	622.4	664.45	559.49	594.47	1161.79	1437.15	619.19	844.13	606.44	387.83	330.29	510.09	180.71	424.08	679.95	569.95
Endogenous	RAD17	NM_133338.1	31.06	60.71	37.6	41.63	50.33	138.86	77.76	35.19	136.35	161.32	61.43	68.33	54.8	83.33	27.67	44.9	93.3	134.72	49.97	143.98	36.37	50.89	101.88	26.51
Endogenous	RAD50	NM_005732.2	27.33	50.59	37.6	35.22	43.01	57.33	22.87	27.7	73.54	79.02	17.55	39.69	18.27	56.7	17.3	46.7	46.65	40.82	37.78	61.7	27.28	25.45	76.96	33.14
Endogenous	RAP1A	NM_001010935.1	607.44	522.9	406.97	714.1	563.66	572.44	1038.28	795.82	509.1	563.92	631.89	711.48	540.71	512.84	525.79	844.13	666.04	453.15	470.44	649.95	350.05	1051.73	424.15	470.54
Endogenous	RAPGEF1	NM_005312.2	956.5	429.54	704.46	1889.33	523.86	638.74	512.28	1101.27	471.85	470.4	695.52	594.88	1070.45	348.76	1023.91	1341.63	772.3	804.24	1022.54	1147.7	689.87	788.8	270.67	576.58
Endogenous	RB1	NM_000321.1	239.75	162.34	209.02	329.83	218.24	178.27	201.25	259.03	187.79	242.68	278.65	222.16	241.13	189.84	159.12	420.27	215.1	106.14	163.31	255.04	159.11	195.08	187.59	311.49
Endogenous	RELA	NM_021975.3	660.86	210.17	412.5	393.88	350.92	415.67	311.03	741.17	220.93	242.21	482.7	312.17	449.37	275.75	508.5	488.52	318.77	506.22	359.54	349.66	359.14	610.68	284.22	371.13
Endogenous	RHOT1	NM_001033566.1	269.56	315.03	306.33	701.29	331.7	436.28	530.57	391.55	399.89	457.78	594.59	411.18	518.79	352.2	411.64	567.54	492.41	342.92	257.16	580.02	185.25	695.5	284.22	603.09
Endogenous	RHOT2	NM_138769.1	377.63	271.8	366.05	624.44	350.46	339.53	397.93	262.78	183.69	237.07	1088.26	162.43	522.44	115.97	411.64	278.38	536.46	689.93	332.72	740.45	470.52	2069.53	106.26	921.2
Endogenous	RIF1	NM_001177663.1	526.7	150.85	460.06	656.46	266.73	310.86	279.01	355.61	299.84	323.58	280.84	318.3	354.38	335.02	473.91	499.29	266.94	130.64	304.69	255.04	273.9	161.15	306.52	357.88
Endogenous	RPA2	NM_002946.3	21.12	35.87	32.07	67.25	35.23	50.17	82.33	72.62	71.33	81.36	61.43	75.28	80.38	97.93	41.51	79.02	85.52	53.07	53.63	53.48	22.73	110.26	96.64	86.16
Endogenous	SART1	NM_005146.4	140.37	98.88	124.97	297.81	127.65	147.81	114.35	139.25	89.64	95.86	276.45	132.15	179.02	100.51	179.88	154.46	191.78	155.13	121.88	226.25	117.06	398.64	72.15	231.96
Endogenous	SERPIN1	NM_000295.4	351.55	947.39	486.6	710.9	393.92	794.61	429.95	482.88	1065.22	432.99	509.02	379.67	347.07	290.35	550.01	479.54	342.09	743	871.42	1123.02	1445.66	619.16	893.77	278.35
Endogenous	SERPINB2	NM_002575.1	9.94	1.84	7.74	6.4	2.75	3.58	13.72	14.22	5.68	1.4	2.19	2.45	7.31	3.44	124.53	3.59	2.59	4.08	53.63	24.68	2.27	8.48	6.12	19.88
Endogenous	SIRT1	NM_012238.4	45.96	60.71	55.3	92.87	143.66	121.83	114.35	111.55	126.88	151.97	72.4	133.38	65.76	78.17	62.27	123.93	163.27	48.99	56.06	86.39	102.29	50.89	111.07	92.78
Endogenous	SIRT2	NM_012237.3	152.79	159.58	118.33	320.23	157.84	195.29	228.7	186.42	175.48	206.21	296.2	206.61	244.78	180.39	155.66	330.47	290.26	187.79	132.85	345.54	137.52	313.82	139.05	265.09
Endogenous	SIRT6	NM_016539.3	29.81	28.51	37.6	51.24	19.22	30.46	41.17	27.7	15.78	18.7	65.82	24.14	73.07	21.48	38.05	34.12	46.65	73.48	31.69	65.82	36.37	144.19	20.99	79.53
Endogenous	SLX4	NM_032444.2	11.18	28.97	22.12	80.06	27.45	31.35	22.87	20.21	37.24	29.46	17.55	26.18	47.49	23.19	27.67	46.7	31.1	36.74	29.25	41.14	26.14	101.78	42.85	79.53
Endogenous	SMAD3	NM_005902.3	709.3	144.87	335.09	214.55	290.98	284.88	173.81	406.52	224.72	340.88	173.33	225.02	120.56	156.34	345.92	285.57	292.85	204.12	332.72	218.02	389.83	330.79	142.55	79.53
Endogenous	SP1	NM_003109.1	134.16	159.58	160.36	252.98	168.37	197.09	132.64	227.59	83.96	166.46	212.82	109.24	193.63	136.58	166.04	274.79	184	179.63	162.1	308.52	221.62	856.65	86.14	212.07
Endogenous	Sod1	NM_000454.4	49.69	73.12	60.82	102.47	47.58	72.56	137.22	77.86	50.81	79.49	61.43	70.78	98.64	70.44	58.81	61.06	114.03	57.15	57.28	127.52	67.05	212.04	63.84	86.16
Endogenous	TERF1	NM_003218.3	135.4	103.48	106.17	259.38	130.39	172.9	242.42	151.23	160.02	176.28	127.26	191.47	164.4	182.97	131.45	242.46	261.75	106.14	118.22	139.86	77.28	364.71	161.35	53.02
Endogenous	TERF2	NM_005652.2	18.63	8.74	3.32	16.01	18.76	29.56	9.15	26.2	36.61	27.59	21.94	28.64	10.96	23.19	6.92	10.78	23.32	8.16	15.84	24.68	10.23	25.45	38.92	39.76
Endogenous	TERT	NM_198253.1	1.24	1	3.32	3.2	1.37	1	9.15	1	5.05	1.4	6.58	1.64	3.65	1	3.46	3.59	2.59	4.08	1.22	4.11	2.27	8.48	16.62	19.88
Endogenous	TGFB1	NM_000660.3	1814.87	1013.61	1210.96	2203.15	925.56	1070.53	1298.99	1885.11	457.65	847.28	1906.65	947.96	1242.16	635.68	2179.28	1375.75	1140.31	1310.46	1321.14	2155.54	1318.37	3910.06	160.48	941.08
Endogenous	TIMM10B	NM_012192.3	457.13	315.03	282.01	473.93	358.69	438.07	416.23	333.9	332.03	335.73	447.59	297.44	398.22	280.9	480.82	409.49	422.43	330.68	337.6	526.54	358	525.86	230.44	377.76
Endogenous	TIMM22	NM_013337.2	19.88	52.43	36.49	48.03	55.36	69.88	27.44	42.67	58.39	81.36	39.49	69.14	29.23	37.8	13.84	39.51	98.48	40.82	37.78	57.59	45.46	76.34	59.47	6.63
Endogenous	TINF2	NM_001099274.1	130.43	45.99	72.99	185.73	105.23	82.42	160.09	144.49	101.95	88.84	100.93	117.83	105.95	120.26	58.81	233.48	72.57	93.9	63.38	106.95	67.05	67.85	135.99	92.78
Endogenous	TNKS2	NM_025235.3	212.42	72.2	140.45	121.69	118.5	148.71	141.79	151.98	222.83	198.73	72.4	148.51	102.3	228.5	252.52	215.52	139.95	89.81	99.94	82.27	111.38	25.45	265.42	79.53
Endogenous	TOMM20	NM_014765.2	218.63	217.53	241.09	272.19	405.82	379.84	452.82	306.95	532.77	454.97	234.77	261.03	274.01	375.39	249.06	303.53	318.77	175.54	160.88	267.39	109.11	305.34	479.24	225.33
Endogenous	TP53BP1	NM_001141980.1	200	127.85	194.64	390.68	183.01	239.19	246.99	234.33	135.72	200.13	241.35	177.97	255.74	251.69	249.06	459.78	217.7	249.03	212.07	316.75	213.67	593.72	160.04	298.23
Endogenous	TPP1	NM_000391.3	438.5	663.63	477.75	643.65	416.8	444.34	283.58	742.67	480.37	445.62	491.47	621.88	562.63	459.58	681.46	693.26	471.67	408.24	447.29	781.59	238.67	839.69	344.13	536.81
Endogenous	TSC1	NM_000368.4	47.2	116.35	56.4	92.87	122.61	171.11	73.18	116.79	141.08	183.76	96.54	106.78	80.38	71.3	44.97	93.39	212.51	118.39	82.88	111.07	70.46	279.9	70.4	39.76
Endogenous	TSC2	NM_000548.3	126.71	116.35	107.27	246.57	166.54	233.82	123.5	125.03	196.63	230.06	142.61	170.61	189.98	160.64	134.91	226.3	285.08	179.63	115.78	209.79	96.6	152.67	111.94	139.17
Endogenous	TSPO	NM_000714.4	62.11	147.17	95.11	172.92	70.92	109.29	100.63	98.82	66.91	94.92	129.45	132.97	171.71	103.94	69.18	165.23	103.66	89.81	119.44	337.32	102.29	390.16	41.54	99.41
Endogenous	Trp53	NM_000546.2	44.72	55.65	35.39	60.84	63.6	68.98	105.2	62.89	89.64	95.86	140.42	64.23	54.8	121.12	27.67	52.08	88.11	130.64	62.16	94.61	52.28	50.89	72.59	172.31
Endogenous	UCP1	NM_021833.4	12.42	1	1.11	6.4	1	1.79	4.57	2.99	1.58	1	2.19	1	3.65	1	3.46	1.8	2.59	4.08	1.22	4.11	1.14	8.48	4.81	6.63
Endogenous	UCP2	NM_003355.2	68.32	84.16	90.68	102.47	144.58	178.27	283.58	107.06	149.92	161.79	147	86.33	127.87	127.14	93.4	79.02	160.68	122.47	74.34	226.25	51.14	178.12	142.11	99.41
Endogenous	UCP3	NM_003356.3	12.42	5.98	5.53	19.21	6.41	23.29	32.02	5.24	15.78	9.82	21.94	9.82	10.96	5.15	3.46	12.57	7.77	12.25	4.88	20.57	5.68	25.45	20.55	6.63
Endogenous	UXT	NM_004182.3	259.62	246.96	320.71	457.92	286.86	293.84	493.98	373.58	251.23	294.58	337.89	312.17	354.38	344.47	300.95	341.24	336.91	253.11	208.41	259.16	161.39	322.3	257.11	238.58
Endogenous	XRCC5	NM_021141.3	1669.53	1179.63	1369.11	2171.13	1505.69	1401.1	1111.46	1590.89	1075.63	1418.68	2169.94	1326.82	2049.57	1635.58	1307.57	2137.27	1430.57	1486	1311.39	2283.06	1338.82	3367.23	1140.39	2253.3
Endogenous	XRCC6	NM_001469.3	452.16	188.56	243.3	365.06	339.48	325.19	489.41	445.45	373.69	425.04	423.46	333.85	263.05	377.11	387.43	427.45	342.09	232.7	175.5	382.57	185.25	347.75	432.46	483.8
Housekeeping	Abcf1	NM_001090.2	161.49	125.55	86.26	150.51	201.77	181.86	132.64	199.14	128.77	127.65	190.88	126.01	138.83	78.17	110.69	183.19	176.23	261.27	142.6	255.04	248.9	101.78	111.94	125.92
Housekeeping	Gusb	NM_000181.3	147.82	269.5	266.52	489.95	138.63	209.63	169.23	217.11	288.16	260.92	294.01	259.8	303.23	207.88	242.14	303.53	274.71	167.38	229.13	271.5	160.25	381.68	173.16	298.23
Housekeeping	Hprt	NM_000194.1	219.87	122.79	207.91	150.51	190.79	163.94	205.83	249.3	125.3	152.44	114.09	173.47	142.48	134.01	162.58	123.93	165.86	167.38	145.03	106.95	201.16	110.26	152.61	119.29
Housekeeping	Ldha	NM_001165414.1	1440.96	1153.88	1361.37	979.89	1335.5	1040.08	1907.32	1455.39	1208.19	1137.19	877.63	1096.47	672.23	1434.57	2037.45	774.09	774.89	1008.36	909.2	896.77	734.19	466.49	1759.99	788.65
Housekeeping	Polr1b	NM_019014.3	43.48	34.49	36.49	22.42	47.12	47.48	27.44	18.72	71.33	56.58	50.46	58.51	54.8	63.57	20.76	53.88	54.42	36.74	73.13	37.02	55.69	93.3	65.59	53.02
Housekeeping	Rplp0	NM_001002.3	3952.71	7860.08	5473.11	5331.76	3870.15	4211.37	5374.34	4426.8	3243.63	3978.76	4583.42	3567.63	5882.01	6544.9	7053.24	4522.38	3838.18	4792.76	4125.52	5286.01	3961.91	6971.95	3806.4	6938.83
